# Supplementary material for: Assessing genome-wide dynamic changes in enhancer activity during early mESC differentiation by FAIRE-STARR-seq
Source: Nucleic Acids Res. 2021 Nov 24;49(21):12178–95. doi: 10.1093/nar/gkab1100 (PMC8643627; doi:10.1093/nar/gkab1100)
Supplement: gkab1100_Supplemental_Files [file gkab1100_supplemental_files.zip]

Archive with 3 entries (3 files):
- LG_STARR_mESCs_Suppl_info_rev.pdf
- LG_STARR_mESCs_Suppl_Tables_rev.xlsx
- Supplementary_Tables.docx
