# Supplementary material for: Assessing genome-wide dynamic changes in enhancer activity during early mESC differentiation by FAIRE-STARR-seq
Source: Nucleic Acids Res. 2021 Nov 24;49(21):12178–95. doi: 10.1093/nar/gkab1100 (PMC8643627; doi:10.1093/nar/gkab1100)
Supplement: gkab1100_Supplemental_Files [file gkab1100_supplemental_files.zip › LG_STARR_mESCs_Suppl_Tables_rev.xlsx]

## Sheet: Table S1
ID	mm9	sequence	misc	internal designation
STARR constructs (Fig. 5E) - sequences cloned into pSTARR (addgene #71509)
2 step PCR: 1st pair of primers enhancer specific (bold) & with overhangs 1, 2nd pair of primers with overhangs 2
1st primer F	n/a	ACACTCTTTCCCTACACGACGCTCTTCCGATCT(specific sequence)	Illumina Multiplexing Read 1 Sequencing Primer
1st primer R	n/a	GTGACTGGAGTTCAGACGTGTGCTCTTCCGATCT(specific sequence)	Illumina Multiplexing Read 2 Sequencing Primer
2nd primer F	n/a	TAGAGCATGCACCGGACACTCTTTCCCTACACGAC	InFusion Cloning HR to pSTARR + (partial) Illumina Multiplexing Read 1 Sequencing Primer	LG_STARR_2_F
2nd primer R	n/a	GGCCGAATTCGTCGAGTGACTGGAGTTCAGACGTG	InFusion Cloning HR to pSTARR + (partial) Illumina Multiplexing Read 2 Sequencing Primer	LG_STARR_2_R
5' sequence for all	n/a	TAGAGCATGCACCGGACACTCTTTCCCTACACGACGCTCTTCCGATCT	InFusion Cloning HR + Illumina Multiplexing Read 1 Sequencing Primer
3' sequence for all	n/a	AGATCGGAAGAGCACACGTCTGAACTCCAGTCACTCGACGAATTCGGCC	InFusion Cloning HR + Illumina Multiplexing Read 2 Sequencing Primer
Stat3 Ep	chr11:100,800,644-100,801,366	GCCTGGCCTCTCCTAGCCGACGCGGTCAGGCGACACCGAGCGGGGTTGTACCTCAGCGATCCGGTTAGGGCTCGTTCCCTCCGCCGCGACGTCGGAACCCCAGGTTCCCCCTCCCTGTCTACACTGCAGCTCCGGAAACCGCTGAATTACAGCCCCTCCAGCCAATCCCCACCCAGCCGCCACTGGCCAAGACACGCCTCCATGCATAATTAAGGAATGGCCAGCTGGCTAGGCCACCCTGAGGCCTCCGGGCGAGCGCTGTACTTCCTAAGCCCCGCCCACTAACCAATGAAAAACGCCTCTAGGAGAGAAGGCGGGGTCGAGAGCTCTGGGCACACCTCCCTGAGTTGGCTGTTCTGAGAGCTTTGTGCTCCTCCCTCCGCGACCAAGGGACGCGCA…	SNP in E14 sequence compared to mm9 ref	pLG336
Irak3 E	chr10:119,608,230-119,608,809	CACTGCATGATCTTGGATCTCAAGTTCCTTGTTCACCATTAAACTGTTAAATTAAGATGCTACGAGGACCTAGTTATAAGGTCCTCATTTACAATGTGTTAGAAAATGAAGGGTTTAGCGCTCATTGAAACCCAAGGAGAATTCTGGGCACCGCTGTCCAGGTTGAATTAAAAATAAAAAGCCTAGCTCACTAATCATTTCCCAGAACTATTTCTTCGCCGCCTTTGTCTTGCAAAGTCTCTCTCCGGGAAGAAGAGGCCCCTCCCTCCCTTGCACTGGCTGTCTCTAATCCTTTGTCACTCACAGTTTGTCCAGTGTTTTGTTTTAAATCTGGTAAAGAAAGAGGCTCCTGTTTGTGTCTCTGCAAACCTTGTACTTGAAAGTGGTTTACGAATGGAA…		pLG451
Gjb3 E	chr4:127,022,204-127,022,677	GTCAGTCAGTTGACCCACTTCTATTGAGGTCCTACTGCAGGTGGAGGACCAGTTCAGGTGATGGGAGTGTGTGTGGGGGGTGTCAAGTGGCAAGTAGACTACATTCCTGGTTTTTCAGAGACTCGTCTCCGTGACACCATGGAAACCAAGAGATTTTTCAAAGCCAGTTAAAAGCTATGAAGGACGATAGCACAAGGTCATCTGATAGAGAGACCCAGGGTGTGAGCTCCTGGGAGCGGCTTCCCGGAATGGAACTGTTTCAGGTTTTGCTAATGAGATAGATGTGTGATGTTCTAGGAGTGGCCAGACAAAGCAGGCACAAAGACCCTGAGGTGGTGGGGTTAGGGAGTGACCACCAGTGTGATAGAAAGGGAGGGGAGGGGAGAGCTGGAAAGATGA…		pLG450
Socs3 E	chr11:117836752-117837246	GCCCTCCAGGACTGCTTGAGGAGCAATCTGGGACTCGAGATGAGCCAGTCACAGATAACCTCTCTCATTCGAGGAGAAGAACTCGGGGTCATATATCAAGTTGACCCCGATTTCTTCTTTTCCGGTTGCTAACAATCTCACGGGGTGGAGGAGTCTGGGACAATGGCCTGCGGCCGGGAAGCTGCATTCCCGTTGGCAGGCCTTTGTTGCAAGCAGGAGGGGCCTCTAACTAATGAAAAGGCTTGAGGGTCGGATGTCTATGGGGCGGCAGCTAAAGAGTCTTTTCAAGTTTGACATTCCAGGCCCGGCTGGCCTCTGGCGTTTCCCAGAAAACTCAGAGGAAGGGAAGAAAAAGAAAACACTTCACCAACCCACCGCCCACTCGCTCAAATCCTCACG…		pLG335
Hoxa E	chr6:52,028,560-52,028,944	CAATAAGCCAACTAAGAGGAAAGCAAGATTGATTTAGGTAATAAATCCAAAATACTTGTTGAATGAAGCATCACACAGATTCACGTTGTGCCTTGTCCATCACCAGCCAATCAATGACACTTGGACCTGGGATGACCAGGTCAACTTCTACCAAGCTCGCACTAGGTAGCGGAAATGCAGAGGTCACCTCTCAGAATGACACTGACTGGGTGGAGCTATGGTGATTCCACAAGCCTTGGTCATTGTCTTGCTTAGTAAGAGGCTTCCTGGACTCCAACAGCTAAATACTAACTCACTCAGATCTCAACACCAGGGGAACAAAAAGGCCTTTGGGATATCAACTCCCTGGTGACCCAGGTCTGACTAGAATTGAATTTCACTCTGC	SNP in E14 sequence compared to mm9 ref	pLG453
Hoxb E	chr11:96,051,504-96,051,944	GTGGGCTCGTCTTGCTCCCTCCCTCCTGAGCCCGAGTTGGGGCGGGAGCTGACAACGAGGTGTCAAGTCCCCGTGGCCGGAACCCCTGGGGGCGGGTCGGCCTCGCTCAAAGGCAAGGCTGTAAAGGTCATAGGCGGTCTGCGGGGCTGCGCTGAATGGGATCCTGGGAGGTAAACAGACTCTTAACTTTCAACTTGGCCTTGACCTTCCTGGAAGTGTCTGGCGGGTATGTAAAGGAGCCTGCTGAGGCTTTCAGTGCATTTGGCTGGGTCAGTAAAGGGGGCTCTAAGGCTACAGACTCCTCCCGGTGGGTCTAACACGAGGTTCCCAGCGGGACACAAAGAATTCTGTGAAGCTGGAGAAAGGACTGGGGACGCTATTGGGGAGACCAGAGGACCA…		pLG414
Rarb E	chr14:17,407,879-17,408,213	TCCTCTGCATCCCAGTCTTGTGGCCGCGGCGCACGGGAACTCTGGTCCCCCCCTTTGGCAAAGAATAGACCCTCCTGCCTCGGAGCAGCTCACTTCCTACCACTTCTGTCACACGGAATGAAAGATTGAATTGCCTAATATATGCGAGTGAACTTTCGGTGAACCCTTCCCGGGCTGCTAACCTTCAAATGACCCAACCAGTCTGACATCACCAACTCCCAGGATTCTCACAGCGCTTAAAAACTCCCAGCAGCCCTGCAAGAGCCTTCAGCCAGCGAGGCCGCGGCCAGCCGCGCGGTGCTCCCCACGGCTCAGCGTGCAAACAATGCCAGGAG	SNP in E14 sequence compared to mm9 ref	pLG415
Cyp26a1 E	chr19:37770280-37770584	TTTCCTTGTGGCCATTTCCAGAGTGCTAGCTAGCCGGGCTCATGTTGTAAACAGGAGCAGGCTGAACTTGGTGGGGTGGCCCGGCAGAGTTCACTGAGATGTCACGGTCCGGCCTGCAGGGGTCACAGGCGGGTCAGGCTAAAGGATTGGGAATGGGCCCCAGGTCACGCCCCCGCTGGCCTGGCCGGGTTTGCACACCGGGCCGGAGGCGCTCTCCAGAAAGGGGCGGACCGAAGTTTCTGAGAATTACCCCCAGCACAATTCGTTTGCGTTCCTGCCGGTGCCAGAAATCGGTTCTCATTCTT		pLG412
Aqp3 E	chr4:41,048,036-41,048,366	TGCCAGAGAAGACCAAGAAACTACATTTTTCAGGAGGACTTAATCTGGAAGAGCTGAGTCCTGGGGACTTGTCCTCGGAGAATGGCTGTCAGAAACAAGGATTAGCATATGAAAGGTAGAGAGGAGCCAAGCCTAAAATCTCAGCAATGGGGCATTGGAGACCCAAGGGTCAAGGAGTTCAAGGCCACTCTTGGGCTACAGGAAACCTTTGCTCAGAAAATAAATACAGTGAGTGGACTCAGCACTTTCCTCCAGGCCTGAGGTGACAGGGACCTACATGGTGGAAGGAGAAGTCAGAGGTCATGCCCTCTGACCTCCACACATGCACTGT		pLG416
Camk2n1 E	chr4:138,000,732-138,001,241	ATCATCAAAGGGCTTGAACAGCTGTGTCTCTCCAGCTCTGCCACCTGCAGCATCAGTCTTTCTGTTTGGCCTTTGGTCCTGGCATCTCCAGCATCCGGGGGTCTCCTCTGACTTAACCTTGATGCTCTCACACGATAGCTTCTCAGGGTCCTCCAGGGAACCCGAACCCACCAAATACACTGGCTGGATTCACTTGCTGTCTGGAACTTTGTCCCAAGCCTCTCTGGCCCTGTACCTCCTCTCTTGTACATTTGCATGTCTATACAGCACCCCGCTGACAACCGGGTGAGGTTTTGTGGCCTGCTGGAGATGCACTTCTGACCTCTTGTGCCCTAGCTGCACTGGCCTCTCTCTGCTTTGCAGCTGACCCAGGGGTGGGGTGGGGAACAACCCCACAGC…		pLG454
Ino80dos E	chr1:63,185,117-63,185,582	GACTGCAAATGGAGGTCAGGACAGCTTTCAGGAGTCAGTTCTCTCCTTCCACCATGAGTGTAATACACACACACACACACACACACACACACACTGCAGTTAAGTCCAATAAAATGGTAATGGAGCAGCTTCACTCTAGAACAGGAGGGACCCTAAGGGCTTTTTCCAGCCCCACACCCTCCTTCCCTCCTTTCAGCTTCCTCTTCCCACCTGAGGTCAAGGGTCAAGGCTAGGCCAAGTTCCATTCTCCACCCAAAGGAACATTCCTGAGTAAAAAATTCTCAGAATGTCCTGACAGTCACCTGACCCTTTGGAAAGTCCCAGGTAGAGTTCAAATGCGTGTCAGGCTTGCTAGCCAATAGATTTAAAGGTCAATAGGCTTAGCTAATAAGTTTGAAC…	SNP in E14 sequence compared to mm9 ref	pLG456
pc	n/a	TCAATATTGGCCATTAGCCATATTATTCATTGGTTATATAGCATAAATCAATATTGGCTATTGGCCATTGCATACGTTGTATCTATATCATAATATGTACATTTATATTGGCTCATGTCCAATATGACCGCCATGTTGGCATTGATTATTGACTAGTTATTAATAGTAATCAATTACGGGGTCATTAGTTCATAGCCCATATATGGAGTTCCGCGTTACATAACTTACGGTAAATGGCCCGCCTGGCTGACCGCCCAACGACCCCCGCCCATTGACGTCAATAATGACGTATGTTCCCATAGTAACGCCAATAGGGACTTTCCATTGACGTCAATGGGTGGAGTATTTACGGTAAACTGCCCACTTGGCAGTACATCAAGTGTATCATATGCCAAGTCC…	CMV enhancer	pSS071
nc1	chr17:28,660,116-28,660,136	CAGCGAAAGAACATCCTGTGCCCGTCGCT	glucocorticoid receptor binding site (GBS) -cloned	pSS069
nc2	n/a	CAGCGAAAGAACATCGCGTACCCGTCGCT	synthetic GBS	pSS112
gRNAs (Fig. 5G-I)
parental vector addgene #62988 (BbsI cloning)		cloned sequence plus PAM (not cloned into plasmid)
Cyp26a1 exon2 sg	chr19:37,772,850-37,772,872 (-)	GCGCCCATCACCCGCACCGT GGG	CRISPOR score: 96	pLG595
Cyp26a1 E sg1	chr19:37,770,030-37,770,052 (+)	AGGAAAACCGGCCAACGATT TGG	CRISPOR score: 96	pLG550
Cyp26a1 E sg2	chr19:37,769,985-37,770,007 (-)	GGGGGTCGGGTTTCTCGTGC TGG	CRISPOR score: 95	pLG551
Cyp26a1 E sg3	chr19:37,770,785-37,770,807 (+)	AGACGTTTAGGAACCACCGC AGG	CRISPOR score: 96	pLG552
Cyp26a1 E sg4	chr19:37,770,682-37,770,704 (+)	GTCCCCGAAATACAACCCAT GGG	CRISPOR score: 92	pLG553
Hoxa E sg1	chr6:52,028,537-52,028,559 (-)	TTTAACAACAGGAGCATGCG GGG	CRISPOR score: 81	pJM08
Hoxa E sg2	chr6:52,029,370-52,029,392 (+)	GTTCTTCAAACCCTTGTTCG TGG	CRISPOR score: 91	pJM10
Hoxa E sg3	chr6:52,029,380-52,029,402 (-)	TGACAGTTAACCACGAACAA GGG	CRISPOR score: 90	pJM11
primers - diagnostic PCRs (Fig. S5F)
Cyp26a1 exon2 F	chr19:37,772,706-37,772,725 (+)	GCTAGACGGAGACCAGATGC		LG601_F
Cyp26a1 exon2 R	chr19:37,772,997-37,773,016 (-)	CTCACCCTCACCTTCTTTCG		LG601_R
Cyp26a1 E F1	chr19:37,769,885-37,769,904 (+)	AAAGCTAGAGGGCCGAAGAG	SNP in E14 sequence compared to mm9 ref	LG554_F
Cyp26a1 E R1	chr19:37,771,327-37,771,346 (-)	TTGATCGTTTCCACTTCGTC		LG635_R
Cyp26a1 E F2	chr19:37,770,537-37,770,556 (+)	ACAATTCGTTTGCGTTCCTG		LG555_F
Cyp26a1 E R2	chr19:37,770,284-37,770,303 (-)	ACTCTGGAAATGGCCACAAG		LG555_R
Cyp26a1 E R3	chr19:37,771,327-37,771,346 (-)	TTGATCGTTTCCACTTCGTC		LG635_R
Hoxa E F1	chr6:52,028,430-52,028,449 (+)	CTCTATGATCAGCCGCCTTC		JM18_F
Hoxa E R1	chr6:52,029,399-52,029,418 (-)	TTTCACCCTGAGGCTTTGAC		JM18_R
Hoxa E F2	chr6:52,029,113-52,029,132 (+)	CCCACCTCTCCCACTAACAC		JM19_F
Hoxa E R2	chr6:52,028,780-52,028,799 (-)	ACCAAGGCTTGTGGAATCAC		JM19_R
Hoxa E R3	chr6:52,029,436-52,029,457(-)	AACATCATATTCCTTCCCTGTG		JM18b_R
primers - qPCR (Fig. 5E, F, I, J and Fig. 6E)
GFP F	n/a	GGCCAGCTGTTGGGGTGTC	equals F primer from Arnold et al., 2013	LG111_F
GFP R	n/a	TGCATCACCTTCACCCTCTC		LG199_R
Rpl19 F		ATGTATCACAGCCTGTACCTG	NM_001159483 and NM_009078	LG52_F
Rpl19 R	chr11 - 97891716 97891735	CCGCTATGTACAGACACGAG		LG52_R
Actb F	chr5 - 143666412 143666432	CATGTACGTAGCCATCCAGGC	NM_007393	LG280_F
Actb R	chr5 + 143666183 143666203	CTCTTTGATGTCACGCACGAT		LG280_R
Cyp26a1 F	chr19:37,774,478-37,774,497 (+)	CCCACATGTCCTCCAGAAAG	Spans 2 exon-exon junctions of NM_007811	LG125_F
Cyp26a1 R	chr19:37,775,639-37,775,658 (-)	TCCTCCAAATGGAATGAAGC		LG125_R
Oct4 F	chr17:35,646,456-35,646,475 (+)	AGCCGACAACAATGAGAACC	Spans two exon-exon junctions (last 3 exons) of NM_013633.3 NM_013633.3 (trx v1) and NM_001252452.1 (trx v2)	LG10_F
Oct4 R	chr17:35,647,315-35,647,334 (-)	TGGGAAAGGTGTCCCTGTAG		LG10_R
Skap2 F	chr6:51,872,268-51,872,287 (-)	TGGCTACCTGGAAAAACGCA	last and second last exon of NM_018773.2	JM23_F
Skap2 R	n/a	GTTGCTTGTCTTTATCGCTCCC		JM23_R
Halr1 F	chr6:52,053,006-52,053,027 (+)	AAAGTAGCTGAGAACCAGCAGC	Spans exon1 and exon2 of NR_110440.1	JM01_F
Halr1 R	chr6:52,056,837-52,056,857 (-)	AACTAGGCTGCCCATCTTGAA		JM01_R
Hoxa1 F	chr6:52,107,640-52,107,659 (-)	CACCAAGAAGCCTGTCGTTC	Spans exon-exon junction of NM_010449 and NM_001311118	LG128_F
Hoxa1 R	chr6:52,106,923-52,106,942 (+)	ACCTGGGTCTCATTGAGCTG		LG128_R
Hoxa4 F	n/a	AGCGCCGTCAACTCCAGTTAT	Spans exon-exon junction of NM_008265	JM21_F
Hoxa4 R	chr6:52,140,623-52,140,642 (+)	GACTTGCTGCCGGGTATAGG		JM21_R
RARA::RXRG sequence motifs constructs - Genestrands (Eurofins), overhangs: see STARR constructs above, cloned into pSTARR (addgene #71509) (Fig. 6E)
DR0_v1	n/a	gGGGTCAGGGTCA	based on MA1149.1 (no Jaspar hit)	pLG962
DR0_v2	n/a	AGGTCAAGGTCA	based on MA1149.1 (no Jaspar hit)	pLG963
DR5	n/a	gGGGTCAtatagGGGTCA	MA1149.1 (Jaspar scan score 20.3)	pLG815
DR1	n/a	gGGGTCAgGGGTCA	based on MA1149.1 (no Jaspar hit)	pLG839
DR2	n/a	gGGGTCAtgGGGTCA	based on MA1149.1 (no Jaspar hit)	pLG840
DR7	n/a	gGGGTCAtatatagGGGTCA	MA1149.1 (11.0)	pLG841
DR5 + ETS	n/a	gGGGTCAtatagGGGTCAcaactgttaactaaACCGGAAG	MA1149.1 (20.3) + ETS class MF0001.1 (12.4), ELK1 MA0028.1 (14.0)	pLG842
DR5 + ETSscr	n/a	gGGGTCAtatagGGGTCAcaactgttaactaaAGCGAGAC	MA1149.1 (20.3) + ETS class MF0001.1 (NONE), ELK1 MA0028.1 (NONE)	pLG843
DR5 + SoxOct	n/a	gGGGTCAtatagGGGTCAcaactgttaactaaCATTGTTATGCAAAT	MA1149.1 (20.3) + Pou5f1::Sox2 MA0142.1 (22.3)	pLG844
DR5 + SoxOctscr	n/a	gGGGTCAtatagGGGTCAcaactgttaactaaTTTATAGTGCTACAA	MA1149.1 (20.3) + Pou5f1::Sox2 MA0142.1 (NONE)	pLG845
DR5scr + SoxOct	n/a	GCtATgCgTGGGaaGtAGcaactgttaactaaCATTGTTATGCAAAT	MA1149.1 (NONE) + Pou5f1::Sox2 MA0142.1 (22.3)	pLG961
neg cntrl	chr17:28,660,116-28,660,136	CAGCGAAAGAACATCCTGTGCCCGTCGCT	glucocorticoid receptor binding site (GBS)	pSS069
pos cntrl	n/a	TCAATATTGGCCATTAGCCATATTATTCATTGGTTATATAGCATAAATCAATATTGGCTATTGGCCATTGCATACGTTGTATCTATATCATAATATGTACATTTATATTGGCTCATGTCCAATATGACCGCCATGTTGGCATTGATTATTGACTAGTTATTAATAGTAATCAATTACGGGGTCATTAGTTCATAGCCCATATATGGAGTTCCGCGTTACATAACTTACGGTAAATGGCCCGCCTGGCTGACCGCCCAACGACCCCCGCCCATTGACGTCAATAATGACGTATGTTCCCATAGTAACGCCAATAGGGACTTTCCATTGACGTCAATGGGTGGAGTATTTACGGTAAACTGCCCACTTGGCAGTACATCAAGTGTATCATATGCCAAGTCC…	CMV enhancer	pSS071
STARR enhancers (Fig. 5F) - sequence mutation by side directed mutagenisis
ID	parental construct	wt / mut sequence (predicted motif score by JASPAR Scan)	consensus motif used for prediction	internal designation
Socs3 E 2x Stat3 mut	Socs3 E	TTTCCCAGAA / TGGTACATTG (11.9 / none) GGCCGGGAAG / GATAGTACCG (9.9 / none)	MA0144.1	pLG460
Socs3 E 2x Sox2 mut	Socs3 E	CCTTTGTT / ATTATATT (14.0 / none) CCATTGTC / CTACTATC (12.8 / none)	MA0143.3	pLG463
Socs3 E 2x Stat3 mut + 2x Sox2 mut	Socs3 E	all four mutations for Stat3 and Sox2 motifs in the Socs3 E background as listed above	MA0144.1, MA0143.3	pLG460-3
Cyp26a1 E 2x RAR mut	Cyp26a1 E	CTGCAGGGGTCACAGG / CTGCTGGAGCCGCAGG (10.2 / none) GCAGGCGGGTCAGGCT / GCAGGCGAGAGAGGCT (8.6 / none)	PB0053.1, PB0157.1	pLG468
Hoxa E 2x RAR mut	Hoxa E	ATGCAGAGGTCACCTCTCAGA / ATGCCGATGCCACATCGCAGA (13.9, 9.5 / none, none) AGACCTGGGTCACCAG / AGACCTGAGCCACCAG (10.4 / none)	PB0053.1, PB0157.1	pLG482
Hoxa E SoxOct mut	Hoxa E	CATTGTCTTGCTTAG / CACTGCCTCGCTTAG (10.8 / none)	MA0142.1	pLG483
Hoxa E 2x RAR mut + SoxOctmut	Hoxa E	all three mutations for RAR and SoxOct motifs in the Hoxa E background as listed above	PB0053.1, PB0157.1, MA0142.1	pLG482-3

## Sheet: Table S2
ID	DATA TYPE	SOURCE	SERIES	SAMPLE(S)	mESC CELL TYPE/LINE	CULTURE CONDITION/TREATMENT	ANALYSIS	Antibody
ETV5	ChIP-seq	Kalkan et al., 2019	GEO: GSE122338	GSM3462403, GSM3462404	RGd2 Etv5-3xFlag knock-in c20	2i	liftover of deposited bigwig files from mm10 to mm9, mean signal of two replicates calculated with bigwigCompare (deepTools)	see source
OCT4	ChIP-seq	Chen et al., 2008	GEO: GSE11431	GSM288346	E14	LIF	reanalyzed (methods), normalized to anti-GFP IgG control (GSM288358)	see source	"-q 3"
SOX2	ChIP-seq	Chen et al., 2008	GEO: GSE11431	GSM288347	E14	LIF	reanalyzed (methods), normalized to anti-GFP IgG control (GSM288358)	see source	"-q 3"
NANOG	ChIP-seq	Chen et al., 2008	GEO: GSE11431	GSM288345	E14	LIF	reanalyzed (methods), normalized to anti-GFP IgG control (GSM288358)	see source	"-q 3"
KLF4	ChIP-seq	Chen et al., 2008	GEO: GSE11431	GSM288354	E14	LIF	reanalyzed (methods), normalized to anti-GFP IgG control (GSM288358)	see source	"-q 3"
STAT3	ChIP-seq	Chen et al., 2008	GEO: GSE11431	GSM288353	E14	LIF	reanalyzed (methods), normalized to anti-GFP IgG control (GSM288358)	see source	"-q 3"
cMYC	ChIP-seq	Chen et al., 2008	GEO: GSE11431	GSM288356	E14	LIF	reanalyzed (methods), normalized to anti-GFP IgG control (GSM288358)	see source
ESRRB	ChIP-seq	Chronis et al., 2016	GEO: GSE90895	GSM2417188	129SV/Jae/C57BL6J	LIF	reanalyzed (methods), normalized to whole cell extract control (GSM2417127)	see source
RONIN	ChIP-seq	Hnisz et al., 2013	GEO: GSE51522	GSM1246868	V6.5	LIF	reanalyzed (methods), no input available	see source
CTCF	ChIP-seq	Chen et al., 2008	GEO: GSE11431	GSM288351	E14	LIF	reanalyzed (methods), normalized to anti-GFP IgG control (GSM288358)	see source
p300	ChIP-seq	Handoko et al., 2011	GEO: GSE28247	GSM699164	E14	LIF	reanalyzed (methods), normalized to Input control (GSM699168)	see source
PolII	ChIP-seq	Handoko et al., 2011	GEO: GSE28247	GSM699166	E14	LIF	reanalyzed (methods), normalized to Input control (GSM699168)	see source
DNase	DNase-seq	https://www.encodeproject.org/experiments/ENCSR000CMW/	GEO: GSE37074	GSM1014154	E14	LIF	reanalyzed (methods), only replicate 1 (library ENCLB890BTE) used	n/a
RXRalpha	ChIP-seq	Terranova et al., 2015	GEO: GSE65698	GSM1603269	E14Tg2a	LIF	reanalyzed (methods), no input available	see source
H3K4me1	ChIP-seq	Ramisch et al., 2019	GEO: GSE120376	GSM3399476	E14	LIF	reanalyzed (methods), normalized to Input control (GSM3399484)	Diagenode C15410194
H3K4me3	ChIP-seq	Ramisch et al., 2019	GEO: GSE120376	GSM3399477	E14	LIF	reanalyzed (methods), normalized to Input control (GSM3399484)	Diagenode C15410003
H3K27ac	ChIP-seq	Ramisch et al., 2019	GEO: GSE120376	GSM3399478	E14	LIF	reanalyzed (methods), normalized to Input control (GSM3399484)	Diagenode C15410196
H3K122ac	ChIP-seq	Ramisch et al., 2019	GEO: GSE120376	GSM3399479	E14	LIF	reanalyzed (methods), normalized to Input control (GSM3399484)	abcam ab3309
H3K36me3	ChIP-seq	Ramisch et al., 2019	GEO: GSE120376	GSM3399480	E14	LIF	reanalyzed (methods), normalized to Input control (GSM3399484)	Diagenode C15410192
H3K79me2	ChIP-seq	Ramisch et al., 2019	GEO: GSE120376	GSM3399481	E14	LIF	reanalyzed (methods), normalized to Input control (GSM3399484)	Active Motif 39143
H3K27me3	ChIP-seq	Ramisch et al., 2019	GEO: GSE120376	GSM3399482	E14	LIF	reanalyzed (methods), normalized to Input control (GSM3399484)	Diagenode C1541095
H3K9me3	ChIP-seq	Ramisch et al., 2019	GEO: GSE120376	GSM3399483	E14	LIF	reanalyzed (methods), normalized to Input control (GSM3399484)	Diagenode C15410193
ATAC	ATAC-seq	Ramisch et al., 2019	GEO: GSE120376	GSM3399494	E14	LIF	reanalyzed (methods)	n/a
RNA_LIF	RNA-seq	Ramisch et al., 2019	GEO: GSE120376	GSM3399470, GSM3399471, GSM3399472	E14	LIF	reanalyzed (methods)	n/a
RNA_RA	RNA-seq	Ramisch et al., 2019	GEO: GSE120376	GSM3399473, GSM3399474, GSM3399475	E14	retinoic acid (RA), 4 h	reanalyzed (methods)	n/a
RARalpha	ChIP-seq	this study	GEO: GSE171771	GSM5233837, GSM5233838	E14	retinoic acid (RA), 4 h	this study (methods), normalized to Input control (GSM5233838)	Diagenode C15310155
CRUP	enhancer prediction	Ramisch et al., 2019	GEO: GSE120376	GSE120376_singleEnh.mESCMINUS.bedGraph.gz	E14	LIF	as described in Ramisch et al., 2019	n/a
FAIRE-STARR-seq	STARR-seq	this study	GEO: GSE171771	GSM5233830 - GSM5233836	E14	4 h LIF or RA	this study (methods)	n/a

## Sheet: Table S3
Target	Clone	Primers	Genotype (mm9)	sgRNA used
Cyp26a1 E	+/- (1)	F1/R1	del 825 bp (chr19:37,769,991-37,770,815)	Cyp26a1 E sg1-4
		F1/R2	del 105 bp (chr19: 37,770,698-37,770,802)
		F2/R3	ins 5 bp (chr19: 37,769,991/37,769,992)
Cyp26a1 E	+/- (2)	F1/R1	del 812 bp (chr19:37,769,991-37,770,802) + ins 12 bp (TATTCATATTCA)	Cyp26a1 E sg1-4
		F1/R2	del 15 bp (chr19: 37,770,048 - 37,770,062)
		F2/R3	del 11 bp (chr19: 37,770,696-37,770,706) + del 61 bp (chr19: 37,770,748-37,770,808)
Cyp26a1 E	+/- (3)	F1/R1	del 710 bp (chr19:37,769,991-37,770,700)	Cyp26a1 E sg1-4
		F1/R2	del 14 bp (chr19: 37,769,982 - 37,769,995)
		F2/R3	del 1 bp (chr19:37,770,802)
Cyp26a1 E	-/- (1)	F1/R1	del 755 bp (chr19:37,770,047-37,770,801)	Cyp26a1 E sg1-4
		F1/R2	no PCR product
		F2/R3	no PCR product
Hoxa1 E	+/- (1)	F1/R1	del 842 bp (chr6:52,028,545-52,029,386)	Hoxa E sg1 + sg2
		F1/R2	no PCR product
		F2/R3	no PCR product
Hoxa1 E	+/- (2)	F1/R1	del 851 bp (chr6:52,028,538-52,029,388)	Hoxa E sg1 + sg2
		F1/R2	no PCR product
		F2/R3	no PCR product
Hoxa1 E	+/- (3)	F1/R1	del 854 bp (chr6:52,028,541-52,029,394)	Hoxa E sg1 + sg3
		F1/R2	no PCR product
		F2/R3	no PCR product

## Sheet: Table S4
motif_ID	alt_motif_ID	representative motif	clustered motifs
cluster_1	JASPAR_2018_vertebrates_m234_MA0630.1	SHOX	DUXA,DUX4,PROP1,Phox2b,PHOX2A,Arid3a,HOXA5,Crx,RHOXF1,OTX1,Pitx1,OTX2,PITX3,GSC,GSC2,Nkx2-5,NKX2-3,NKX2-8,ISL2,NKX3-2,Nkx3-1,HMBOX1,Arid3b,Lhx3,Dux,BARHL2,Barhl1,POU6F2,VENTX,Nobox,LBX1,PDX1,NKX6-1,NKX6-2,BARX1,BSX,EN1,LHX9,ISX,Shox2,SHOX,RAX2,Prrx2,PRRX1,UNCX,Dlx2,DLX6,Dlx3,Dlx4,MSX2,MSX1,Msx3,PAX4,Lhx8,LMX1B,LMX1A,Lhx4,VAX1,VAX2,VSX1,VSX2,mix-a,POU6F1,LHX6,LHX2,NOTO,MNX1,Dlx1,EN2,ALX3,MIXL1,GBX…
cluster_2	JASPAR_2018_vertebrates_m281_MA0677.1	RXRA::VDR	RXRA::VDR,NR1H4,NR1A4::RXRA,NR4A2::RXRA,RARA,Rarb,Nr2f6_var.2_,Rarg,Tcf7,TCF7L1,TCF7L2,LEF1,Hnf4a,PPARA::RXRA,NR1H2::RXRA,HNF4G,Nr2f6,RXRB,Rxra,RXRG,NR2C2,Pparg::Rxra,VDR,Nr5a2,RORA_var.2_,RORC,RORA,RORB,Nr2e1,NR2F1,NR4A2,Esrra,Esrrg,NR4A1,ESRRB,NR2F2
cluster_3	JASPAR_2018_vertebrates_m564_MA1144.1	FOS::JUND	FOSL1::JUNB,FOSL1::JUN,FOS::JUND,FOSL2::JUN,FOS::JUNB,JDP2,NFE2,FOSL1,FOS,JUND,FOSL2,JUNB,JUN::JUNB,FOSL1::JUND,FOS::JUN,FOSL2::JUND,FOSB::JUNB,FOSL2::JUNB,BATF::JUN,JUN_var.2_,MAFK,MAFF,MAFG,Nfe2l2,Bach1::Mafk,MAF::NFE2,BACH2
cluster_4	JASPAR_2018_vertebrates_m429_MA0825.1	MYC	XBP1,CREB3,CREB3L1,Hes2,USF2,MITF,Arnt,Ahr::Arnt,Creb3l2,ARNT::HIF1A,Id2,Mlxip,TFE3,Arntl,USF1,BHLHE40,BHLHE41,TFEB,TFEC,MLXIPL,MLX,SREBF2_var.2_,Srebf1_var.2_,HEY2,HEY1,CLOCK,Npas2,MAX,MNT,Tcfl5,Hes1,MAX::MYC,MXI1,MYC,MYCN,HIF1A,HES5,HES7
cluster_5	JASPAR_2018_vertebrates_m551_MA1131.1	CEBPA	Gmeb1,GMEB2,CEBPA,CEBPG,CEBPD,CEBPB,CEBPE,NFIL3,HLF,DBP,TEF,PROX1,ATF4,Atf3,Atf1,Crem,JUN,JUND_var.2_,FOS::JUN_var.2_,FOSL2::JUND_var.2_,ATF7,BATF3,FOSL1::JUND_var.2_,JUNB_var.2_,FOSL1::JUN_var.2_,FOSB::JUNB_var.2_,FOSB::JUN,FOSL2::JUN_var.2_,CREB1,JUN::JUNB_var.2_,FOSL2::JUNB_var.2_,JDP2_var.2_,Creb5
cluster_6	JASPAR_2018_vertebrates_m414_MA0810.1	TFAP2A	TFAP2A,TFAP2B_var.2_,TFAP2C_var.2_,TFAP2B_var.3_,TFAP2C_var.3_,TFAP2A_var.3_,TFAP2A_var.2_,TFAP2C,TFAP2B
cluster_7	JASPAR_2018_vertebrates_m363_MA0759.1	ETS	HINFP,SPIC,SPI1,ZBTB7A,Gabpa,ETV2,ELK4,ETV6,ETV5,FEV,ETV1,ETV4,FLI1,ERG,ETS1,ELK1,ELK3,ERF,ETV3,SPDEF,ELF5,ELF3,EHF,ELF1,ELF4
cluster_8	JASPAR_2018_vertebrates_m128_MA0461.2	NEUROD2	HLTF,Bhlha15,BHLHE23,Twist2,Neurog1,OLIG1,BHLHE22,OLIG2,OLIG3,NEUROD2,Atoh1,NEUROG2,ZBTB18,TWIST1,NEUROD1,TAL1::TCF3
cluster_9	JASPAR_2018_vertebrates_m188_MA0522.2	MYOG	PKNOX1,PKNOX2,TGIF1,TGIF2,MYB,SNAI2,ZEB1,FIGLA,ID4,TCF3,TCF4,TFAP4,MSC,MYF6,Myog,Tcf12,NHLH1,Ascl2,Tcf21,Myod1,ASCL1
cluster_10	JASPAR_2018_vertebrates_m359_MA0755.1	CUX2	ONECUT3,ONECUT1,ONECUT2,PAX7,PAX3,CUX1,CUX2
cluster_11	JASPAR_2018_vertebrates_m405_MA0801.1	TBX1	SMAD2::SMAD3::SMAD4,SREBF1,SREBF2,TBX4,TBX5,MGA,TBX15,TBX1,EOMES,TBR1,TBX21,TBX2,TBX20
cluster_12	JASPAR_2018_vertebrates_m217_MA0613.1	FOXG1	FOXP3,FOXI1,FOXO4,FOXO6,FOXL1,FOXD2,FOXO3,FOXD1,FOXG1,Foxj2,SRY,Sox5,Foxq1,Foxd3,FOXF2,Foxj3,FOXA1,FOXK1,Foxo1,FOXP1,FOXP2,FOXK2,Foxa2,FOXC2,FOXC1,FOXB1
cluster_13	JASPAR_2018_vertebrates_m402_MA0798.1	RFX3	Rfx1,RFX4,RFX5,RFX2,RFX3
cluster_14	JASPAR_2018_vertebrates_m153_MA0486.2	HSF1	HSF4,HSF1,HSF2
cluster_15	JASPAR_2018_vertebrates_m83_MA0113.3	NR3C1	Ar,NR3C2,NR3C1
cluster_16	JASPAR_2018_vertebrates_m458_MA0854.1	Hoxb5	Hoxb5,Hoxd3,Arx,Alx4,Alx1,Hoxd8,Hmx1,Hmx2,Hmx3
cluster_17	JASPAR_2018_vertebrates_m383_MA0779.1	PAX1	Pax6,PAX1,PAX9
cluster_18	JASPAR_2018_vertebrates_m390_MA0786.1	OCT4::SOX2	LIN54,Pou5f1::Sox2,POU3F4,POU5F1B,Pou2f3,POU2F1,POU1F1,POU3F3,POU3F1,POU3F2,POU2F2,POU5F1
cluster_19	JASPAR_2018_vertebrates_m210_MA0606.1	NFAT5	NFATC2,RBPJ,NFAT5,NFATC1,NFATC3
cluster_20	JASPAR_2018_vertebrates_m377_MA0773.1	MEF2D	MEF2C,MEF2B,MEF2A,MEF2D
cluster_21	JASPAR_2018_vertebrates_m21_MA0036.3	GATA2	GATA1::TAL1,Mecom,GATA3,GATA5,Gata4,GATA6,Gata1,GATA2
cluster_22	JASPAR_2018_vertebrates_m503_MA0899.1	HOXA10	PBX1,Hoxc9,Hoxa9,HOXC10,HOXD11,HOXC13,Hoxa11,HOXC11,HOXD12,HOXC12,CDX2,CDX1,HOXA10,Hoxd9,HOXD13,HOXA13,HOXB13
cluster_23	JASPAR_2018_vertebrates_m64_MA0090.2	TEAD1	PRDM1,TEAD2,TEAD3,TEAD4,TEAD1
cluster_24	JASPAR_2018_vertebrates_m340_MA0736.1	ZIC1	ZIC1,ZIC3,ZIC4,GLIS1,GLIS2,GLIS3,INSM1,ZNF740,MZF1_var.2_
cluster_25	JASPAR_2018_vertebrates_m334_MA0730.1	RARA::RXRG	RARA::RXRG,RARA::RXRA,RARA_var.2_,Rarb_var.2_
cluster_26	JASPAR_2018_vertebrates_m382_MA0778.1	NFKB2	REL,RELA,RELB,NFKB2,NFKB1
cluster_27	JASPAR_2018_vertebrates_m379_MA0775.1	PAX5	MEIS1,MEIS2,MEIS3,PBX2,PBX3,PAX5,Pax2,MAFG::NFE2L1
cluster_28	JASPAR_2018_vertebrates_m351_MA0747.1	SP/KLF	SP2,KLF13,SP4,KLF14,Klf12,SP8,KLF16,SP3,KLF5,SP1,KLF4,Klf1,KLF9,GLI2,ZBTB7B,ZBTB7C,EGR2,EGR4,EGR1,EGR3
cluster_29	JASPAR_2018_vertebrates_m137_MA0470.1	E2F4	E2F6,E2F4,TFDP1,E2F7,E2F8
cluster_30	JASPAR_2018_vertebrates_m394_MA0790.1	POU4F1	HNF1B,HNF1A,POU4F1,POU4F2,POU4F3
cluster_31	JASPAR_2018_vertebrates_m256_MA0652.1	IRF8	IRF1,STAT1::STAT2,IRF2,IRF3,IRF7,IRF9,IRF4,IRF8,IRF5
cluster_32	JASPAR_2018_vertebrates_m97_MA0137.3	STAT3	Stat6,BCL6B,Stat5a::Stat5b,STAT3,STAT1,Bcl6,Stat4
cluster_33	JASPAR_2018_vertebrates_m181_MA0515.1	SOX2	SOX13,Sox17,SOX10,SOX15,Sox3,Sox6,Sox2,SOX9
cluster_34	JASPAR_2018_vertebrates_m473_MA0869.1	SOX11	SOX4,Sox11,SOX21,Sox1
cluster_35	JASPAR_2018_vertebrates_m274_MA0670.1	NFIA	NFIC::TLX1,NFIC,NFIA,NFIX,THAP1,HIC2,Hic1
cluster_36	JASPAR_2018_vertebrates_m465_MA0861.1	TP53	TP53,TP63,TP73
cluster_37	JASPAR_2018_vertebrates_m446_MA0842.1	NRL	NRL,Mafb
cluster_38	JASPAR_2018_vertebrates_m288_MA0684.1	RUNX3	GCM1,GCM2,RUNX1,RUNX2,RUNX3
cluster_39	JASPAR_2018_vertebrates_m468_MA0864.1	YY1	YY2,YY1,E2F1,E2F3,E2F2
cluster_40	JASPAR_2018_vertebrates_m251_MA0647.1	GRHL1	SCRT1,SCRT2,GRHL2,TFCP2,GRHL1
cluster_41	JASPAR_2018_vertebrates_m82_MA0112.3	PPARG	PPARG,ESR2,ESR1
cluster_42	JASPAR_2018_vertebrates_m408_MA0804.1	T	TBX19,T
cluster_43	JASPAR_2018_vertebrates_m573_MA1153.1	SMAD4	Hand1::Tcf3,SMAD3,Smad4
cluster_44	JASPAR_2018_vertebrates_m160_MA0494.1	RARG	Nr1h3::Rxra,Rarg_var.2_
cluster_45	JASPAR_2018_vertebrates_m150_MA0483.1	GFI1B	Gfi1b,Gfi1
cluster_46	JASPAR_2018_vertebrates_m538_MA1118.1	SIX1	SIX1,SIX2
cluster_47	JASPAR_2018_vertebrates_m39_MA0060.3	NFYA	NFYB,Nkx2-5_var.2_,NFYA
cluster_48	JASPAR_2018_vertebrates_m522_MA1102.1	CTCF	CTCFL,CTCF
cluster_49	JASPAR_2018_vertebrates_m35_MA0056.1	SPIB	ZNF354C,MZF1,SPIB
cluster_50	JASPAR_2018_vertebrates_m193_MA0527.1	ZBTB33	ZBTB33,ZBED1
cluster_51	JASPAR_2018_vertebrates_m123_MA0163.1	PLAG1	PLAG1
cluster_52	JASPAR_2018_vertebrates_m86_MA0116.1	ZNF423	Znf423
cluster_53	JASPAR_2018_vertebrates_m380_MA0776.1	MYBL1	MYBL1,MYBL2
cluster_54	JASPAR_2018_vertebrates_m109_MA0149.1	ZNF263	EWSR1-FLI1,ZNF263
cluster_55	JASPAR_2018_vertebrates_m545_MA1125.1	ZNF384	ZNF384
cluster_56	JASPAR_2018_vertebrates_m472_MA0868.1	SOX8	SOX8
cluster_57	JASPAR_2018_vertebrates_m214_MA0610.1	DMRT3	DMRT3
cluster_58	JASPAR_2018_vertebrates_m81_MA0111.1	SPZ1	Spz1
cluster_59	JASPAR_2018_vertebrates_m356_MA0752.1	ZNF410	ZNF410
cluster_60	JASPAR_2018_vertebrates_m574_MA1154.1	ZNF282	ZNF282
cluster_61	JASPAR_2018_vertebrates_m114_MA0154.3	EBF1	EBF1
cluster_62	JASPAR_2018_vertebrates_m235_MA0631.1	SIX3	Six3
cluster_63	JASPAR_2018_vertebrates_m62_MA0088.2	ZNF143	ZNF143
cluster_64	JASPAR_2018_vertebrates_m79_MA0108.2	TBP	TBP
cluster_65	JASPAR_2018_vertebrates_m10_MA0019.1	DDIT3::CEBPA	Ddit3::Cebpa
cluster_66	JASPAR_2018_vertebrates_m146_MA0479.1	FOXH1	FOXH1
cluster_67	JASPAR_2018_vertebrates_m544_MA1124.1	ZNF24	ZNF24
cluster_68	JASPAR_2018_vertebrates_m106_MA0146.2	ZFX	Zfx
cluster_69	JASPAR_2018_vertebrates_m206_MA0602.1	ARID5a	Arid5a
cluster_70	JASPAR_2018_vertebrates_m467_MA0863.1	MTF1	MTF1
cluster_71	JASPAR_2018_vertebrates_m575_MA1155.1	ZSCAN4	ZSCAN4
cluster_72	JASPAR_2018_vertebrates_m172_MA0506.1	NRF1	NRF1
cluster_73	JASPAR_2018_vertebrates_m233_MA0629.1	RHOX11	Rhox11
cluster_74	JASPAR_2018_vertebrates_m487_MA0883.1	DMBX1	Dmbx1
cluster_75	JASPAR_2018_vertebrates_m50_MA0073.1	RREB1	RREB1
cluster_76	JASPAR_2018_vertebrates_m59_MA0083.3	SRF	SRF
cluster_77	JASPAR_2018_vertebrates_m241_MA0637.1	CENPB	CENPB
cluster_78	JASPAR_2018_vertebrates_m98_MA0138.2	REST	REST
cluster_79	JASPAR_2018_vertebrates_m124_MA0164.1	NR2E3	Nr2e3
